# Supplementary material for: Spatio‐temporal characteristics of the gastrointestinal resistome in a cow‐to‐calf model and its environmental dissemination in a dairy production system
Source: Imeta. 2025 May 14;4(4):e70047. doi: 10.1002/imt2.70047 (PMC12371271; doi:10.1002/imt2.70047)
Supplement: Supplementary file 2 — Table S1. Nutritional components of cow feed. Table S2. Nutritional components of milk replacer and milk. Table S3. Ingredients and nutritional components of calf starter. [file IMT2-4-e70047-s001.xlsx]

## Sheet: S1
Table S1 Nutritional components of cow feed
Component	Total mixed ration in Shaanxi	Total mixed ration in Gansu
Dry matter (%)	48.9	44.8
Crude protein (%)	14.6	16
Ash (%)	8	9
Starch (%)	24.4	20.8
Neutral detergent fiber (%)	34.1	34.8
Acid detergent fiber (%)	21.1	22.1

## Sheet: S2
Table S2 Nutritional components of milk replacer and milk
Component	Milk replacer	Raw milk
Dry matter (%)	92.1	88.2
Crude protein (%)	4.53	3.55
Ether extract (%)	2.11	3.99
Lactose (%)	6.25	4.75
Nonfat milk solids (%)	11.7	8.97

## Sheet: S3
Table S3 Ingredients and nutritional components of calf starter
Ingredients and nutrients	Starter
Ingredients
Corn (%)	36
Soybean meal (%)	16
Wheat bran (%)	10
NaCl (%)	1
Canola meal (%)	8
Rolled barley (%)	25
Premix (%)	0.5
Molasses (%)	2
NaHCO3 (%)	1.5
Total (%)	100
Nutrients
Dry matter (%)	87.27
Crude protein (%)	20.79
Ether extract (%)	2.25
Neutral detergent fiber (%)	14.38
Acid detergent fiber (%)	6.7
Ash (%)	6.63
